# Supplementary material for: The Feeding Behaviour of Gall Midge Larvae and Its Implications for Biocontrol of the Giant Reed: Insights from Stable Isotope Analysis
Source: Biology (Basel). 2022 Dec 12;11(12):1805. doi: 10.3390/biology11121805 (PMC9775122; doi:10.3390/biology11121805)
Supplement: Supplementary file 1 [file biology-11-01805-s001.zip]

Archive with 1 entries (1 files):
- biology-2036254-supplementary.pdf
